# Supplementary material for: Perfusable Tissue Bioprinted into a 3D-Printed Tailored Bioreactor System
Source: Bioengineering (Basel). 2024 Jan 9;11(1):68. doi: 10.3390/bioengineering11010068 (PMC10813239; doi:10.3390/bioengineering11010068)
Supplement: Supplementary file 1 [file bioengineering-11-00068-s001.zip]

Archive with 4 entries (4 files):
- S1 Bioprinting into container.mp4
- S2 Functionality of the bioreactor system.mp4
- S3 Media flow to the reservoir.mp4
- Supplementary Data.pdf
